# Supplementary material for: Mortality and Clinical Interventions in Critically ill Patient With Coronavirus Disease 2019: A Systematic Review and Meta-Analysis
Source: Front Med (Lausanne). 2021 Jul 23;8:635560. doi: 10.3389/fmed.2021.635560 (PMC8342953; doi:10.3389/fmed.2021.635560)
Supplement: Supplementary file 1 [file Data_Sheet_1.ZIP]

Archive with 25 entries (22 files):
- Supplementary Material/
- Supplementary Material/Supplement 1. Search Strategies.docx
- Supplementary Material/Supplement 2-2. bias in case series studies.docx
- Supplementary Material/Supplement 3-1. bias in cohort studies.docx
- Supplementary Material/Supplement 3-Table1.docx
- Supplementary Material/Supplement 4. funnel plot/
- Supplementary Material/Supplement 4. funnel plot/ICU_motality.pdf
- Supplementary Material/Supplement 4. funnel plot/IMV.pdf
- Supplementary Material/Supplement 4. funnel plot/Pfratio.pdf
- Supplementary Material/Supplement 4. funnel plot/SOFA.pdf
- Supplementary Material/Supplement 4. funnel plot/age.pdf
- Supplementary Material/Supplement 5. GRADE.xlsx
- Supplementary Material/Supplement 6.Sensitivity Analysis/
- Supplementary Material/Supplement 6.Sensitivity Analysis/APACHII.pdf
- Supplementary Material/Supplement 6.Sensitivity Analysis/ECMO.pdf
- Supplementary Material/Supplement 6.Sensitivity Analysis/HFNO.pdf
- Supplementary Material/Supplement 6.Sensitivity Analysis/ICU_motality-sen.pdf
- Supplementary Material/Supplement 6.Sensitivity Analysis/IMV.pdf
- Supplementary Material/Supplement 6.Sensitivity Analysis/KRT.pdf
- Supplementary Material/Supplement 6.Sensitivity Analysis/PFratio.pdf
- Supplementary Material/Supplement 6.Sensitivity Analysis/SOFA.pdf
- Supplementary Material/Supplement 6.Sensitivity Analysis/age.pdf
- Supplementary Material/Supplement 6.Sensitivity Analysis/hospital_motality-sen.pdf
- Supplementary Material/Supplement 6.Sensitivity Analysis/vasoconstrictor.pdf
- Supplementary Material/Supplement 6.Sensitivity Analysis/ventilation.pdf
