# Supplementary material for: Mortality and Clinical Interventions in Critically ill Patient With Coronavirus Disease 2019: A Systematic Review and Meta-Analysis
Source: Front Med (Lausanne). 2021 Jul 23;8:635560. doi: 10.3389/fmed.2021.635560 (PMC8342953; doi:10.3389/fmed.2021.635560)
Supplement: Supplementary file 1 [file Data_Sheet_1.ZIP › Supplementary Material/Supplement 5. GRADE.xlsx]

## Sheet: GRADE
	Table 4 GRADE evidence profile of COVID-19 studies
		Certainty assessment					No. of patients			Effect value (95% CI)	Quality of the evidence (GRADE)
	No. of studies	Risk of bias	Inconsistency	Indirectness	Imprecision	Other considerations	Sample	Intervention	Control
	ICU mortality
	20	Not serious	Serious	Not serious	Not serious	None	6468	2281	-	-	⨁⨁◯◯ (low)
	hospital mortality
	8	Not serious	Serious	Not serious	Not serious	None	33727	8053	-	-	⨁⨁◯◯ (low)
	KRT
	7	Not serious	Not serious	Not serious	Not serious	None	1675	1030	645	RR 0.35(0.27 to 0.44)	⨁⨁⨁◯ (moderate)
	ventilation
	9	Not serious	Not serious	Not serious	Not serious	None	5188	3165	2023	RR 0.81(0.64 to 1.02)	⨁⨁⨁◯ (moderate)
	age
	17	Not serious	Not serious	Not serious	Not serious	None	6076	3600	2476	SMD -8.10(-9.31 to -6.90)	⨁⨁◯◯ (low)
	HFNO
	9	Not serious	Not serious	Not serious	Not serious	None	4987	3139	1848	RR 1.33(1.13 to 1.57)	⨁⨁◯◯ (low)
	APACHE II score
	5	Serious	Serious	Not serious	Not serious	None	3336	2093	1243	SMD -4.90(-6.54 to -3.27)	⨁◯◯◯ (very low)
	SOFA score
	10	Not serious	Serious	Not serious	Not serious	None	1340	787	553	SMD -2.27(-2.95 to -1.59)	⨁◯◯◯ (very low)
	PaO2/FiO2 ratio
	10	Not serious	Serious	Not serious	Not serious	None	4123	2672	1451	SMD 34.77(14.68 to 54.85)	⨁◯◯◯ (very low)
	ECMO
	5	Not serious	Not serious	Not serious	Serious	None	2734	1660	1074	RR 0.77(0.49 to 1.22)	⨁◯◯◯ (very low)
	vasoconstrictor
	6	Not serious	Serious	Not serious	Not serious	None	1614	983	631	RR 0.54(0.34 to 0.88)	⨁◯◯◯ (very low)
